# Supplementary material for: Establishment and application of a CRISPR–Cas12a assisted genome-editing system in Zymomonas mobilis
Source: Microb Cell Fact. 2019 Oct 3;18:162. doi: 10.1186/s12934-019-1219-5 (PMC6777028; doi:10.1186/s12934-019-1219-5)
Supplement: Supplementary file 2 — Additional file 2: Table S1. List of plasmids used in this study. [file 12934_2019_1219_MOESM2_ESM.xlsx]

## Sheet: Table S1
Table S1. List of plasmids used in this study.
Plasmids	Description	Note
pEZ15a	15a Ori, Zymo Ori, SpeR	*
pEZ15a-sgr-19nt	pEZ15a containing gRNA scaffold with 19-nt DR	This study
pEZ15a-sgr-D19nt	pEZ15a containing gRNA scaffold with duplicate 19-nt DR	This study
pEZ15a-sgr-35nt	pEZ15a containing gRNA scaffold with 35-nt DR	This study
pEZ15a-sgr-PS-Ldh	pEZ15a-sgr-19nt targeting to the plus strand of ZMO1237	This study
pEZ15a-sgr-MS-Ldh	pEZ15a-sgr-D19nt targeting to the minus strand of ZMO1237	This study
pEZ15a-sgr-CT-Ldh	pEZ15a-sgr-D19nt targeting to strand of ZMO1237 using a null PAM AAAT	This study
pEZ15a-sgr-D19nt-PS-Ldh	pEZ15a-sgr-19nt targeting to the plus strand of ZMO1237	This study
pEZ15a-sgr-D19nt-MS-Ldh	pEZ15a-sgr-19nt targeting to the minus strand of ZMO1237	This study
pEZ15a-sgr-35nt-Ldh	pEZ15a-sgr-35nt targeting to the plus strand of ZMO1237	This study
pEZ15a-sgr-0028	pEZ15a-sgr-19nt targeting to ZMO0028	This study
pEZ15a-sgr-HR0028-0028	pEZ15a-sgr-19nt targeting to ZMO0028, for deletion of ZMO0028	This study
pEZ15a-sgr-HR-Ldh-0028	pEZ15a-sgr-19nt targeting to ZMO0028, for insertion of Ldh into ZMO0028	This study
pEZ15a-sgr-HR mCherry-0028	pEZ15a-sgr-19nt targeting to of ZMO0028, for replacement of mCherry into ZMO0028	This study
pEZ15a-sgr-HRhfq-0347	pEZ15a-sgr-19nt targeting to ZMO0347, for deletion of ZMO0347	This study
pEZ-Cas12a	Ptet::Cas12a, SpeR	This study
pUC57-Ptet-Cas12a	ColE1 Ori, Ptet::Cas12a, AmpR, SpeR­	This study
pEZ15a-sgr-ΔpZM33	pEZ15a-sgr-19nt targeting to pZM33_028	This study
pEZ15a-sgr-ΔpZM36	pEZ15a-sgr-19nt targeting to pZM36_036	This study
pEZ15a-sgr-ΔpZM39	pEZ15a-sgr-19nt targeting to pZM39_032	This study
*Yang S, Mohagheghi A, Franden MA, Chou YC, Chen X, Dowe N, Himmel ME, Zhang M: Metabolic engineering of Zymomonas mobilis for 2,3-butanediol production from lignocellulosic biomass sugars. Biotechnol Biofuels 2016, 9(1):189.
