# Supplementary material for: Establishment and application of a CRISPR–Cas12a assisted genome-editing system in Zymomonas mobilis
Source: Microb Cell Fact. 2019 Oct 3;18:162. doi: 10.1186/s12934-019-1219-5 (PMC6777028; doi:10.1186/s12934-019-1219-5)
Supplement: Supplementary file 3 — Additional file 3: Table S2. Primers used in this study. [file 12934_2019_1219_MOESM3_ESM.xlsx]

## Sheet: Table S1
Table S2. primers used in this study.
Primers	Oligo Sequences (5'→3')	Characteristics
Primers for construction of CRISPR-Cas12a systm
F-15APoT-F	GGATCCAAACTCGAGTAAGGATC	Generate pUC57-Ptet-Cas12a
R-15APoT-R	ATGTATATCTCCTTCTTAAAAGATCTTTTGAATT	Generate pUC57-Ptet-Cas12a
Fup036	AGAAGGAGATATACATTTAGGCGAGAAGGGAAAGGG	Generate pUC57-Ptet-Cas12a
Rup036	TCGTTAAATATTCAGATAGACGGAGAT	Generate pUC57-Ptet-Cas12a
Fsp	CTCCGTCTATCTGAATATTTAACGAAATTCTCATGTTTGACAGCTTATC	Generate pUC57-Ptet-Cas12a
Rsp	CTTAAATGTGAAAGTGGGTCTTAAATTCAGTACTCACTACGGAATTG	Generate pUC57-Ptet-Cas12a
FtetR	TTAAGACCCACTTTCACATTTAAG	Generate pUC57-Ptet-Cas12a
RtetR	GGGAGATCCTTTCTCCTCTTTAG	Generate pUC57-Ptet-Cas12a
FCas12a	GGAGAAAGGATCTCCCATGTCAATTTATCAAGAATTTGTGAACAAATATAG	Generate pUC57-Ptet-Cas12a
RCas12a	CTGGCGTCGGGCGTGATAAAACGAAAGGCCCAGTCTTTC	Generate pUC57-Ptet-Cas12a
Fdown039	TCACGCCCGACGCCAG	Generate pUC57-Ptet-Cas12a
Rdown039	CTCGAGTTTGGATCCCACCCTCTGGTGATTGTCGA	Generate pUC57-Ptet-Cas12a
15aCat-F	CTGCAGGTCACACTGGC	Generate pEZ15a-sgr-19nt/D19/35nt
15aCat-R	GGATCCAAACTCGAGTAAGGATCTCCAG	Generate pEZ15a-sgr-19nt/D19/35nt
CH-F	CTCGAGTTTGGATCCTTATTTATACAATTCATCCATACCGCC	Generate pEZ15a-sgr-19nt/D19/35nt
CH-R	AACACGCACGGTGTTATTTACACTTTATGCTTCCGGCTC	Generate pEZ15a-sgr-19nt/D19/35nt
35DR-F	ATCCCTGCAGGTCACACTG	Generate pEZ15a-sgr-35nt
35DR-R	TGTGACCTGCAGGGATCCGTTTTTCTGAATGAGCGGCTTAC	Generate pEZ15a-sgr-35nt
19DR-R	ATTATACCTAGGACTGAGCTAGCTGTCAAAACACGCACGGTGTTATTTAC	Generate pEZ15a-sgr-19nt/D19
19DR-F1	TCTACTCTTGTAGATGGAGACCGAGGTCTCAGTCACACTGGCTCACCTTC	Generate pEZ15a-sgr-19nt/D19
19DR-F2	TCAGTCCTAGGTATAATGCTAGCAATTTCTACTCTTGTAGATGGAGACCGAG	Generate pEZ15a-sgr-19nt
19DR-F3	GATGGAGACCGAGGTCTCAAATTTCTACTCTTGTAGATGTCACACTGGCTCACCTTC	Generate pEZ15a-sgr-D19
crRNA targeting to specific DNA sequence
Ldh-MS-F	AGATGTGCCAATGTTATCGCCTATAAA	Generate pEZ15a-sgr-MS-Ldh
Ldh-MS-R	TGACTTTATAGGCGATAACATTGGCAC	Generate pEZ15a-sgr-MS-Ldh
Ldh-PS-F	AGATGTAAGCCGCTCATTCAGAAAAAC	Generate pEZ15a-sgr-PS-Ldh
Ldh-PS-R	TGACGTTTTTCTGAATGAGCGGCTTAC	Generate pEZ15a-sgr-PS-Ldh
Ldh-CT-F	AGATGATGTCGCTGGTCTCGATCACTT	Generate pEZ15a-sgr-CT-Ldh
Ldh-CT-R	TGACAAGTGATCGAGACCAGCGACATC	Generate pEZ15a-sgr-CT-Ldh
P39-F	AGATGTCAAAGCGATATCGGACAATAA	Generate pEZ15a-sgr-ΔpZM39
P39-R	TGACTTATTGTCCGATATCGCTTTGAC	Generate pEZ15a-sgr-ΔpZM39
P33-F	AGATCCCCCGATATTTCTTTCATGAAT	Generate pEZ15a-sgr-ΔpZM33
P33-R	TGACATTCATGAAAGAAATATCGGGGG	Generate pEZ15a-sgr-ΔpZM33
P32-F	AGATGAGCGTGTGATGAGCCGGAGGAA	Generate pEZ15a-sgr-ΔpZM32
P32-R	TGACTTCCTCCGGCTCATCACACGCTC	Generate pEZ15a-sgr-ΔpZM32
P36-F	AGATGGCCGAACAAAATGAGGTTAAAA	Generate pEZ15a-sgr-ΔpZM36
P36-R	TGACTTTTAACCTCATTTTGTTCGGCC	Generate pEZ15a-sgr-ΔpZM36
0028-F	AGATCCGCAGCGGGTTATTCTGATCAA	Generate pEZ15a-sgr-0028
0028-R	TGACTTGATCAGAATAACCCGCTGCGG	Generate pEZ15a-sgr-0028
0347-F	AGATGTAAAAGGTGTCAAATTACAGGG	Generate pEZ15a-sgr-0347
0347-R	TGACCCCTGTAATTTGACACCTTTTAC	Generate pEZ15a-sgr-0347
Oligonucleotides for ssDNA recombination
50_ss_Ldh_F	TCTGCTGTCTCTTTGGTAAGCCGCTCCTGCAGAAAAACAAGGTCATGGCCATAATGTTC	leading strand, 59-nt, ZMO1237
50_ss_Ldh_R	GAACATTATGGCCATGACCTTGTTTTTCTGCAGGAGCGGCTTACCAAAGAGACAGCAGA	lagging strand, 59-nt, ZMO1237
25_ss_Ldh_R	TGTTTTTCTGCAGGAGCGGCTTACC	lagging strand, 25-nt, ZMO1237
45_ss_Ldh_R	CATGACCTTGTTTTTCTGCAGGAGCGGCTTACCAAAGAGACAGCA	lagging strand, 45-nt, ZMO1237
Primers for gene editing
Fup0026	TTACTCGAGTTTGGATCCTCTGCGCCTATTGATTACGG	Generate pEZ15a-sgr-HR0028/Ldh/mCherry-0028
Rup0026	TATCGAGCCTTTTACTTAAAATAATCTATCG	Generate pEZ15a-sgr-HR0028/Ldh/mCherry-0028
Fdown0029	GCTTTTTGAAAAAGCCGTTTCC	Generate pEZ15a-sgr-HR0028/Ldh/mCherry-0028
Rdown0029	TAAGAAGGAGATATACATGCAGCGGATCAAGGCG	Generate pEZ15a-sgr-HR0028/Ldh/mCherry-0028
Ldh-F	TAGGGTGAGGTTATAGCTATGAAAAAAGTCAATCGTATTGCAGTG	Generate pEZ15a-sgr-Ldh-0028
Ldh-R	GCTTTTTCAAAAAGCTTATTACAATATCGGTGCCATTGTTTC	Generate pEZ15a-sgr-Ldh-0028
mCheery-F	TAAGTAAAAGGCTCGATATCGATCAACAACCCGAATCCTATC	Generate pEZ15a-sgr-mCherry-0028
mCheery-R	ACGGCTTTTTCAAAAAGCTTATTTATACAATTCATCCATACCGCCG	Generate pEZ15a-sgr-mCherry-0028
Fup0346	TTACTCGAGTTTGGATCCTTATGGGTTGGTTGGTTTGGC	Generate pEZ15a-sgr-HRhfq-0347
Rup0346	TGTCCGGTTCTCCGGTTTG	Generate pEZ15a-sgr-HRhfq-0347
Fdown0348	ACAAACCGGAGAACCGGACAGTGGTTTTGTCCGTTCCGAAG	Generate pEZ15a-sgr-HRhfq-0347
Rdown0348	TAAGAAGGAGATATACATCAAGCCTCAATAACCGGAATAGC	Generate pEZ15a-sgr-HRhfq-0347
Primers for verification
0028check-F	ATCTGCGCCTATTGATTACG	Identify the deletion of ZMO0028
0028check-R	TCAAGATTTCAAACAAGCGGTC	Identify the deletion of ZMO0028
Ldh-check-F	CTAAACAAGCGCATCCGG	Amplify the Ldh sequence modified by ssDNA
Ldh-check-R	CACCGGTTGGTGGGATGTTA	Amplify the Ldh sequence modified by ssDNA
P33-Check-F	AGCTTGATCCATCACCCATATTAC	Identify the deletion of pZM33
P33-Check-R	TCTACCATTGCGGCGTC	Identify the deletion of pZM33
P36-Check-F	TCGCATCTGCCTTGTTTGTATAAG	Identify the deletion of pZM36
P36-Check-R	ATGAATACTGCGCAGAATCAGACTC	Identify the deletion of pZM36
P39-Check-F	ATTACTGAGGAACCGCCTCG	Identify the deletion of pZM39
P39-Check-R	TGCGATTCCAGGATATACGG	Identify the deletion of pZM39
0347-check-F	ATGGGCGTTCTGGATTTC	Identify the deletion of ZMO0347
0347-check-R	TGGGCTTCTGAAAGTCTC	Identify the deletion of ZMO0347
0038-check-F	TCTTGAAAAGAGGGAGCG	Identify the deletion of ZMO0038
0038-check-R	GGCGCGGCTTTAAGAG	Identify the deletion of ZMO0038
